# Supplementary material for: Mycobacterium microti Infections in Free-Ranging Red Deer (Cervus elaphus)
Source: Emerg Infect Dis. 2021 Aug;27(8):2025–32. doi: 10.3201/eid2708.210634 (PMC8314804; doi:10.3201/eid2708.210634)
Supplement: Appendix — Additional information on strains of Mycobacterium microti identified in Germany, Austria, and Switzerland. [file 21-0634-Techapp-s1.xlsx]

## Sheet: Appendix Table
Article DOI: https://doi.org/10.3201/eid2708.210634
Mycobacterium microti Infections in Free-Ranging Red Deer (Cervus elaphus)
Appendix Table. MIRU-VNTRplus analysis of 11 Mycobacterium microti clinical isolates and type strain M. microti Reed ATCC 19422T
			Standard MIRU-VNTR Loci Set
ID	Species	Country of Isolation	154	424	577	580	802	960	1644	1955	2059	2163b	2165	2347	2401	2461	2531	2687	2996	3007	3171	3192	3690	4052	4156	4348
Cat TG 15-1955	Mycobacterium microti	Switzerland	2	3	5	4	2	4	4	3	1	6	9	3	4	3	4	2	2	2	3	1	3	9	3	NA†
Cat ZH 15-294	Mycobacterium microti	Switzerland	2	3	5	3	2	4	4	3	1	6	9	3	4	3	4	2	2	2	3	1	3	9	3	NA†
Cat ZH 1522744	Mycobacterium microti	Switzerland	2	3	5	4	2	4	4	3	1	6	9	3	4	2	4	2	2	2	3	1	3	9	3	NA†
Wild Boar TG 481	Mycobacterium microti	Switzerland	2	3	5	4	2	4	4	3	1	7	9	3	4	3	4	2	2	2	3	1	3	9	3	NA†
Wild Boar TG 435	Mycobacterium microti	Switzerland	2	3	5	4	2	4	4	3	1	7	11	3	4	3	4	2	2	2	3	1	3	9	3	NA†
Wild Boar TI 17-1545	Mycobacterium microti	Switzerland	2	3	5	4	2	4	4	3	1	6	9	3	4	3	4	2	2	2	3	1	3	9	3	NA†
Alpaca SG 17-2287	Mycobacterium microti	Switzerland	2	3	5	4	2	4	4	3	1	6	9	3	4	3	4	2	2	2	3	1	3	9	3	NA†
Mycobacterium microti Reed ATCC 19422T	Mycobacterium microti	British Isles	2	4	5	6	2	5	5	2	1	12	5	3	4	2	4	2	2	2	3	1	4	9	3	NA†
Red deer 13-0086913	Mycobacterium microti	Germany	2	3	5	4	2	4	4	3	1	6	NA†	3	4	2	4	2	2	2	3	1	3	9	3	NA†
Red deer 13-0086917	Mycobacterium microti	Germany	2	3	5	4	2	4	4	3	1	6	NA†	3	4	2	4	2	2	2	3	1	3	9	3	NA†
Red deer 18-2305	Mycobacterium microti	Austria	2	3	5	6	2	7	3	3	2	12	8	3	4	4	4	1	2	2	3	2	3	9	3	NA†
Red Fox 18-2304	Mycobacterium microti	Austria	2	3	5	2	2	5	4	3	2	13	8	3	4	4	4	1	2	2	3	2	3	8	3	NA†
†NA, no amplification
